# Supplementary material for: SARS-CoV-2 Omicron BA.2.86 and JN.1 expand tropism in human proximal intestinal epithelium
Source: Nat Commun. 2026 Jun 5;17:7187. doi: 10.1038/s41467-026-74111-y (PMC13396732; doi:10.1038/s41467-026-74111-y)
Supplement: Supplementary file 4 — Source Data [file 41467_2026_74111_MOESM4_ESM.xlsx]

## Sheet: Figure 1
b	n=7
	hpi	WT							BA.1							BA.2							BA.4							BA.5							BA.2.12.1							BA.5.2.1
	1	2.83093	2.83093	2.45593	2.20593	2.45593	2.33093	2.08093	1.83093	1.95593	2.33093	2.83093	1.45593	2.70593	1.83093	2.20593	2.58093	1.95593	1.83093	1.95593	1.95593	1.95593	1.95593	2.20593	1.95593	2.70593	2.20593	1.45593	1.95593	1.95593	2.70593	1.95593	2.20593	2.08093	2.08093	1.95593	2.08093	2.45593	2.20593	2.58093	1.83093	1.83093	2.20593	1.8309	2.0809	1.8309	2.0809	1.9559	2.0809
	24	2.70593	2.83093	2.70593	2.08093	2.08093	2.08093	2.95593	4.33093	4.33093	5.08093	3.20593	3.58093	4.20593	3.20593	4.08093	4.70593	4.45593	3.95593	4.45593	4.70593	3.95593	3.08093	4.08093	4.58093	4.58093	3.83093	4.08093	4.95593	4.83093	4.33093	4.33093	4.95593	4.20593	4.58093	4.70593	4.20593	4.70593	3.58093	4.95593	3.58093	4.45593	4.70593	3.3309	4.5809	4.4559	4.0809	3.7059	4.4559
	48	1.45593	3.70593	2.33093	2.45593	3.70593	4.33093	3.95593	5.08093	4.20593	5.70593	3.95593	4.83093	5.70593	4.45593	3.83093	5.20593	6.33093	4.45593	5.45593	5.95593	4.33093	4.20593	5.20593	4.20593	5.20593	4.58093	4.70593	5.20593	5.33093	5.20593	4.95593	5.45593	4.83093	5.58093	5.20593	4.58093	5.95593	4.45593	5.45593	4.45593	5.58093	6.08093	4.0809	4.7059	5.3309	4.9559	4.8309	5.0809
c	n=7
	WT	BA.1	BA.2	BA.4	BA.5	BA.2.12.1	BA.5.2.1
1	15.02	78.02	60	52.52	87.02	70.52	54
2	43.52	67.52	84	76.52	79.5	93.02	76.5
3	25.52	94.52	94.52	70.52	76.5	61.5	82.5
4	19.52	51	66.02	82.5	90.02	90	73.5
5	34.52	66.02	84.02	66	73.52	61.52	67.5
6	42.02	84.02	93.02	70.52	87.02	85.52	79.5
7	48.02	57.02	64.52	87.02	84.02	94.52	69
d	n=10-15
	hpi	BA.5										XBB.1.5													CH.1.1													BQ.1.22
	1	2.08093	2.33093	2.45593	2.20593	1.45593	1.45593	1.45593	2.08093	2.45593	1.95593	1.95593	2.08093	1.83093	1.95593	2.20593	2.08093	1.45593	1.45593	1.45593	1.95593	1.83093	1.45593	1.95593	2.45593	2.45593	2.20593	2.70593	2.45593	1.45593	2.45593	3.33093	2.70593	2.70593	2.20593	2.45593	2.20593	1.83093	2.20593	2.33093	2.33093	3.08093	2.45593	1.45593	1.95593	2.20593	2.33093	1.45593	1.83093
	24	3.83093	4.33093	4.83093	5.58093	3.83093	3.20593	3.95593	4.95593	4.95593	5.20593	3.83093	3.83093	5.58093	5.95593	4.83093	3.70593	3.95593	4.45593	5.20593	4.20593	3.58093	3.20593	4.20593	4.20593	4.70593	4.95593	4.33093	3.95593	3.20593	3.45593	4.45593	4.45593	4.33093	3.70593	3.83093	2.70593	3.95593	4.70593	5.58093	5.33093	5.95593	6.33093	3.83093	4.08093	3.95593	3.83093	5.20593	5.70593
	48	4.45593	5.70593	5.70593	5.70593	4.20593	4.58093	4.95593	5.95593	5.33093	5.83093	5.45593	4.33093	5.58093	6.08093	5.83093	3.58093	3.70593	5.58093	5.83093	5.45593	4.08093	5.20593	4.83093	3.58093	4.70593	4.45593	4.45593	4.45593	4.08093	4.08093	4.70593	5.20593	5.08093	4.45593	3.45593	4.20593	5.83093	5.58093	5.83093	6.33093	5.83093	6.20593	4.58093	4.20593	4.58093	3.58093	5.45593	5.70593
e	n=10-15
	BA.5	XBB.1.5	CH.1.1	BQ.1.22	XBB.1.16	XBB.1.9.1
1	64.52	76.52	58.52	82.52	78.02	76.52
2	85.52	63.02	78.02	88.52	79.52	82.52
3	91.52	99.02	78.02	102	81.02	66.02
4	100.5	109.5	70.52	105	66.02	54.02
5	61.52	93.02	66.02	106.5	69.02	55.52
6	58.52	52.52	52.52	115.5	45.02	46.52
7	72.02	57.02	55.52	66.02	22.52	54.02
8	96.02	85.52	75.02	64.52	69.02	31.52
9	88.52	97.52	81.02	67.52	27.02	34.52
10	97.52	81.02	78.02	54.02	33.02	39.02
11		57.02	63.02	93.02	54.02
12		66.02	52.52	102	28.52
13		73.52	48.02	84.02	58.52
14				67.52	28.52
15				55.52
f	n=10-11
	hpi	BA.5											XBB.1.16											XBB.1.9.1										EG.5.1										BA.2.86
	1	2.33093	2.45593	1.45593	1.95593	2.20593	2.3309	1.4559	1.9559	1.4559	2.0809	1.9559	2.33093	2.33093	1.83093	1.83093	2.33093	2.33093	2.20593	2.08093	2.83093	3.20593	2.33093	1.95593	2.08093	2.08093	2.08093	2.45593	1.83093	2.45593	2.33093	2.20593	2.08093	2.20593	2.08093	2.83093	1.83093	2.58093	2.83093	2.70593	2.83093	2.20593	1.45593	1.83093	1.45593	1.45593	2.33093	3.08093	2.20593
	24	4.33093	4.83093	3.83093	4.45593	3.95593	4.7059	4.9559	4.8309	5.4559	3.8309	3.7059	4.45593	3.95593	1.95593	2.83093	3.58093	3.70593	4.08093	3.45593	4.33093	3.20593	3.83093	3.45593	2.70593	3.20593	3.95593	3.83093	3.33093	2.45593	3.95593	3.95593	3.58093	3.95593	4.83093	5.08093	3.45593	4.70593	4.58093	4.95593	5.20593	5.33093	4.08093	3.20593	2.83093	3.08093	2.20593	3.08093	2.95593
	48	5.70593	5.70593	4.20593	5.95593	3.95593	5.3309	5.2059	5.0809	5.9559	5.7059	5.0809	4.58093	3.95593	4.45593	3.83093	4.83093	4.95593	4.70593	5.08093	5.45593	4.08093	3.95593	4.70593	3.95593	4.33093	4.45593	4.58093	3.70593	3.08093	3.70593	4.70593	4.83093	4.83093	5.58093	5.33093	4.33093	4.95593	5.20593	5.45593	5.70593	4.83093	4.70593	3.83093	4.08093	4.33093	4.83093	2.08093	3.45593
g	n=10-11
	BA.5	XBB.1.16	XBB.1.9.1	EG.5.1	BA.2.86	JN.1
1	81.02	73.52	63.02	70.52	49.52	66.02
2	85.52	60.02	45.02	90.02	48.02	81.02
3	69.02	42.02	55.52	90.02	54.02	51.02
4	90.02	45.02	66.02	58.52	49.52	85.52
5	60.02	66.02	66.02	81.02	27.02	73.52
6	85.5	69.02	49.52	82.52	42.02	45.02
7	87	70.52	31.52	90.02	72.02	45.02
8	84	67.52	57.02	96.02	40.52	55.52
9	102	82.52	69.02	87.02	54.02	60.02
10	79.5	52.52	66.02	70.52	39.02	46.52
11	70.5	58.52
[truncated: 27 more columns]

## Sheet: Figure 2
a	n=6
	hpi	WT						BA.1						BA.2						BA.4						BA.5						BA.2.12.1
	1	2.33093	2.70593	1.83093	2.45593	1.83093	2.20593	2.20593	1.95593	1.45593	1.45593	1.45593	1.95593	1.95593	1.45593	1.45593	1.45593	1.83093	2.08093	2.33093	1.95593	1.83093	1.95593	1.45593	1.45593	2.58093	2.08093	2.83093	1.95593	1.83093	1.45593	1.83093	2.20593	1.95593	1.46	1.46	1.45593
	24	2.95593	2.58093	3.33093	3.33093	3.58093	2.33093	1.83093	2.08093	2.33	2.21	2.08	1.45593	1.83093	2.70593	2.70593	1.45593	1.45593	1.83093	2.20593	2.20593	2.58093	2.33093	1.45593	1.83093	4.20593	2.83093	2.83093	2.58093	1.45593	2.95593	2.08093	1.95593	2.08	2.077	1.96	1.45593
	48	3.83093	3.70593	4.45593	4.83093	4.45593	3.33093	1.83093	2.20593	2.46	2.08	2.21	2.08093	2.83093	2.45593	2.33093	2.20593	1.45593	2.58093	2.70593	2.33093	3.20593	2.33093	3.33093	2.08093	2.33093	3.08093	2.83093	3.20593	3.08093	2.45593	1.83093	2.33093	2.46	2.08	1.96	1.83093
	72	3.83093	4.20593	4.45593	4.20593	4.95593	3.33093	2.58093	2.08093	2.58	2.58	2.33	2.33093	1.83093	3.08093	3.20593	2.58093	3.08093	3.70593	2.20593	2.70593	2.95593	3.33093	3.95593	2.45593	1.83093	3.45593	3.20593	3.58093	4.08093	2.95593	1.83093	1.45593	2.71	2.21	2.21	3.45593
b	n=6
	WT	BA.1	BA.2	BA.4	BA.5	BA.2.12.1	BA.5.2.1
1	103.5	27.04	42.04	48.04	58.54	21.04	85.5
2	100.5	33.04	58.54	45.04	79.54	27.04	75
3	130.5	25.54	57.04	73.54	70.54	33.04	88.5
4	136.5	48.12	31.54	54.04	81.04	46.68	60
5	139.5	37.56	19.54	75.04	70.54	31.52	60
6	78.04	36.12	58.54	31.54	60.04	27.24	45
c	n=7
	hpi	BA.5							XBB.1.5							CH.1.1							BQ.1.22							XBB.1.16							XBB.1.9.1
	1	1.45593	2.08093	1.45593	1.4559	1.45593	1.83093	1.83093	1.83093	2.45593	2.45593	1.45593	1.45593	2.08093	1.83093	2.33093	2.20593	1.83093	1.83093	2.08093	2.08093	1.83093	2.70593	2.20593	1.83093	1.95593	2.45593	2.33093	2.45593	2.33093	2.95593	2.58093	2.58093	2.70593	2.70593	2.20593	2.08093	1.45593	2.20593	2.08093	2.33093	2.33093	2.33093
	24	1.45593	3.45593	2.70593	2.4559	3.58093	2.08093	1.95593	2.20593	3.08093	2.95593	2.33093	1.83093	2.95593	2.45593	2.58093	2.33093	1.45593	1.45593	2.20593	1.83093	1.95593	2.95593	2.45593	2.95593	2.45593	3.20593	2.33093	2.33093	3.20593	2.33093	2.45593	2.95593	2.08093	2.20593	1.95593	2.58093	1.45593	1.95593	2.45593	2.45593	1.95593	1.95593
	48	3.33093	4.58093	3.95593	3.4559	4.33093	3.08093	3.20593	3.95593	3.58093	4.08093	3.33093	3.95593	3.58093	3.58093	2.95593	2.83093	2.83093	2.33093	2.45593	2.20593	2.33093	3.95593	2.45593	2.70593	3.33093	3.83093	3.20593	2.95593	4.33093	3.33093	2.33093	3.45593	2.20593	2.33093	3.58093	4.08093	3.20593	1.95593	2.70593	2.58093	2.58093	3.20593
	72	3.95593	4.95593	4.08093	2.7059	4.33093	3.20593	4.83093	4.45593	4.20593	4.95593	3.20593	4.33093	3.83093	3.58093	3.20593	3.08093	2.83093	2.58093	2.70593	2.58093	2.70593	4.58093	2.83093	2.33093	4.08093	3.95593	3.95593	3.70593	4.45593	4.20593	2.33093	3.83093	2.45593	2.70593	4.45593	3.83093	1.45593	2.33093	2.45593	2.95593	2.08093	4.20593
d	n=7
	BA.5	XBB.1.5	CH.1.1	BQ.1.22	XBB.1.16	XBB.1.9.1
1	129	105	70.54	115.5	126	105
2	75.04	103.5	63.04	52.54	88.54	42.04
3	141	123	49.54	58.54	43.54	28.54
4	106.5	76.54	34.54	88.54	94.54	54.04
5	75.04	99.04	48.04	108	37.54	57.04
6	67.54	97.54	36.04	82.54	45.04	40.54
7	88.54	88.54	42.04	73.54	93.04	81.04
e	n=10-12
	hpi	BA.5										XBB.1.16												XBB.1.9.1											EG.5.1											BA.2.86
	1	2.08093	2.83093	0.825	1.543	1.373	1.4559	1.9559	1.8309	1.8309	1.4559	2.58093	1.95593	2.08093	1.95593	2.58093	2.58093	2.58093	2.45593	2.33093	2.58093	2.20593	2.33093	2.08093	2.20593	2.58093	2.58093	2.58093	2.33093	2.33093	2.08093	1.45593	2.20593	2.08093	3.08093	2.45593	2.70593	2.33093	2.58093	2.20593	2.3309	2.2059	1.83093	2.45593	2.20593	2.33093	2.33093	2.33093	2.45593
	24	2.83093	2.83093	2.058	2.09	1.487	1.8309	3.0809	2.7059	2.5809	2.4559	2.45593	2.33093	1.95593	3.45593	2.33093	1.83093	1.45593	2.33093	2.58093	3.08093	2.70593	1.95593	1.45593	1.45593	1.83093	2.58093	1.95593	2.08093	1.95593	1.83093	2.20593	2.33093	1.45593	3.33093	2.95593	2.33093	2.70593	2.70593	2.95593	2.5809	3.3309	3.08093	3.20593	3.20593	1.83093	1.45593	1.83093	1.45593
	48	3.08093	2.83093	2.252	2.297	2.063	3.9559	4.3309	4.4559	3.3309	3.4559	3.70593	4.45593	3.20593	3.70593	3.45593	2.45593	2.70593	2.08093	2.95593	2.95593	3.70593	2.33093	2.08093	3.08093	2.33093	2.83093	3.33093	3.08093	3.20593	1.95593	2.45593	2.33093	2.33093	3.70593	3.20593	2.58093	3.20593	3.83093	3.08093	3.2059	3.2059	3.45593	3.95593	3.70593	2.45593	2.20593	2.20593	2.08093
	72	3.45593	3.20593	2.554	2.041	1.796	4.5809	4.4559	4.9559	2.9559	2.7059	4.45593	4.45593	3.33093	4.20593	3.83093	2.45593	3.08093	3.70593	3.08093	3.45593	4.33093	3.20593	3.33093	3.33093	2.70593	2.95593	4.20593	3.58093	3.70593	3.45593	3.33093	2.95593	1.45593	3.83093	3.70593	2.70593	3.20593	3.58093	3.95593	3.3309	3.7059	3.83093	4.20593	4.33093	3.83093	2.70593	1.95593	1.45593
f	n=10-12
	BA.5	XBB.1.16	XBB.1.9.1	EG.5.1	BA.2.86	JN.1
1	79.54	102	37.54	105	57.04	45.04
2	70.54	118.5	61.54	87.04	33.04	58.54
3	81.04	70.54	40.54	52.54	28.54	45.04
4	70.54	111	64.54	78.04	15.04	70.54
5	81.04	87.04	84.04	97.54	13.54	33.04
6	102	40.54	72.04	87.04	52.54	64.54
7	124.5	49.54	75.04	78.04	24.04	40.54
8	129	52.54	40.54	91.54	33.04	75.04
9	76.5	69.04	55.54	96.04	61.54	40.54
10	75	79.54	49.54	114	52.54	19.54
11		103.5	21.04	109.5	25.54
12		48.04			13.54
[truncated: 18 more columns]

## Sheet: Figure 4
a	n=6
	hpi	WT						BA.1						XBB.1.5						EG.5.1						BA.2.86						JN.1
	1	1.45593	1.45593	1.45593	1.45593	1.95593	1.45593	2.70593	2.70593	1.45593	2.70593	2.58	1.95593	1.45593	1.45593	1.95593	1.83093	1.45593	1.95593	2.20593	2.33093	1.95593	2.70593	2.95593	2.45593	1.83093	1.83093	1.95593	2.20593	2.20593	1.83093	1.45593	2.08093	2.20593	1.83093	2.45593	2.20593
	24	2.08093	2.70593	1.83093	1.45593	2.45593	1.95593	3.83093	4.20593	2.70593	4.83093	3.96	3.08093	4.45593	5.20593	4.20593	3.58093	3.20593	4.20593	4.20593	3.45593	3.70593	4.20593	4.70593	4.70593	2.95593	3.08093	2.45593	3.45593	2.58093	2.83093	2.95593	2.33093	3.83093	4.20593	2.83093	2.83093
	48	3.33093	3.95593	3.70593	3.58093	4.45593	2.95593	4.83093	5.70593	3.83093	6.33093	4.71	4.45593	5.58093	5.83093	5.45593	4.08093	5.20593	4.83093	5.58093	5.83093	5.08093	4.95593	5.45593	5.45593	4.20593	3.95593	2.58093	3.33093	3.58093	3.08093	4.45593	3.70593	4.58093	4.33093	4.58093	2.95593
b
	WT	BA.1	XBB.1.5	EG.5.1	BA.2.86	JN.1
1	30	69	85.5	82.5	51	54
2	45	84	97.5	76.5	49.5	37.5
3	31.5	43.5	81	70.5	25.5	66
4	25.5	99	57	75	46.5	67.5
5	48	69.1	66	87	39	54
6	24	55.5	73.5	87	36	34.5
c	n=6
	hpi	WT						BA.1						XBB.1.5						EG.5.1						BA.2.86						JN.1
	1	1.528	1.78	1.83093	1.528	1.78	1.83093	2.08093	2.45593	1.95593	1.45593	1.45593	1.45593	1.83093	1.45593	1.45593	2.33093	2.20593	1.83093	2.20593	1.83093	2.08093	2.58093	2.7059	1.95593	2.5809	1.95593	1.45593	1.95593	2.08093	2.08093	2.33093	1.543	1.45593	1.4559	1.8309	1.9559
	24	2.83093	2.83093	3.08093	3.45593	2.845	3.58093	1.83093	1.83093	2.08093	2.21	1.45593	1.45593	2.95593	1.83093	2.58093	2.83093	2.95593	2.45593	1.95593	2.08093	3.08093	2.70593	2.8309	2.4559	2.08093	2.33093	1.83093	1.83093	1.83093	2.45593	2.33093	2.09	2.95593	2.0809	1.4559	2.2059
	48	3.83093	3.33093	3.45593	3.95593	4.45593	4.83093	2.08093	2.08093	2.20593	2.08	2.08093	1.95593	4.08093	3.95593	3.20593	3.08093	3.08093	3.33093	3.45593	2.70593	3.58093	3.83093	3.3309	3.5809	2.4559	2.08093	2.45593	2.08093	2.08093	2.33093	2.58093	2.297	2.45593	2.3309	2.8309	2.7059
	72	4.45593	3.83093	3.20593	3.83093	4.95593	4.45593	1.45593	1.45593	2.08093	2.58	2.33	2.08093	4.95593	4.33093	4.33093	2.70593	3.95593	3.58093	3.95593	3.58093	4.45593	3.58093	5.4559	4.4559	2.58093	1.95593	2.08093	2.70593	2.83093	3.08093	2.70593	2.041	2.95593	2.3309	2.9559	3.2059
d
	WT	BA.1	XBB.1.5	EG.5.1	BA.2.86	JN.1
1	109.5	19.5	123	84	45	52.5
2	90	19.5	99	63	31.5	34.81
3	88.5	33	90	106.5	36	60
4	112.5	37.51	70.5	97.5	34.5	39
5	130.7	25.49	87	109.5	36	51
6	142.5	19.5	82.5	99	52.5	60
e	n=3-6
	Veh							CAM							E64d
WT	58.68	96.82	110.02	114.43	108.56	111.49		4.4	4.4	0	4.4	5.87	8.8		73.35	88.02	66.01	114.43	111.49	107.09
BA.1	118.18	118.18	118.18	80.3	80.3	84.85		24.24	27.27	22.73	0	10.61	0		104.55	112.12	121.21	72.73	92.42	80.3
XBB.1.5	110.18	103.54	99.56	99.56	91.59	95.58		9.29	23.89	25.22	31.86	34.51	34.51		112.83	104.87	108.85	96.9	98.23	98.23
EG.5.1	100	98.84	101.16					86.13	88.44	81.51					100	104.62	101.16
BA.2.86	99.55	102.26	98.19					27.82	31.89	33.24					95.49	98.19	98.19
JN.1	93.46	96.92	106.15	100.38	107.31	95.77		66.92	58.85	81.92	53.08	40.38	38.08		98.08	107.31	101.54	98.08	99.23	100.38

## Sheet: Figure 7
a	n=12
	EG.5.1												BA.2.86												XBB.1.5												BA.1												WT
1	2.0809	1.9559	2.4559	2.0809	1.8309	1.8309	2.0809	1.8309	1.9559	2.2059	1.8309	1.9559	2.4559	2.5809	2.7059	2.5809	1.8309	1.4559	1.4559	1.9559	2.9559	2.4559	3.2059	2.8309	1.4559	1.9559	1.9559	1.8309	1.8309	1.4559	1.4559	1.4559	1.9559	2.2059	2.0809	2.2059	2.0809	2.2059	2.0809	2.2059	1.9559	1.9559	1.8309	1.8309	1.8309	1.8309	1.4559	2.2059	1.9559
24	4.2059	4.2059	4.4559	4.4559	4.0809	4.3309	4.8309	4.3309	4.7059	4.7059	4.9559	4.8309	4.4559	4.7059	4.5809	4.2059	4.3309	4.3309	4.3309	4.3309	4.3309	4.0809	3.9559	4.2059	4.3309	4.0809	3.7059	4.2059	4.4559	4.4559	4.3309	3.9559	4.4559	4.7059	4.3309	4.7059	3.5809	4.2059	3.7059	3.9559	4.3309	4.3309	3.7059	4.0809	4.5809	4.5809	4.5809	4.5809	5.3309
48	5.7059	5.0809	5.2059	5.3309	5.2059	5.3309	5.4559	5.2059	6.0809	5.9559	5.5809	5.8309	5.2059	4.7059	4.5809	4.4559	5.0809	4.8309	5.2059	4.5809	5.2059	5.0809	5.2059	5.4559	5.4559	5.3309	5.3309	5.3309	5.5809	5.7059	5.4559	5.0809	6.0809	5.7059	6.0809	5.9559	5.2059	5.0809	4.4559	4.5809	5.2059	5.2059	5.2059	5.5809	5.7059	6.2059	5.9559	6.0809	6.7059
b	n=12
	EG.5.1	BA.2.86	XBB.1.5	BA.1	WT	JN.1
1	84	81	82.5	70.5	109.5	70.5
2	76.5	78	78	76.5	103.5	72
3	81	75	73.5	63	112.5	72
4	82.5	69	79.5	67.5	109.5	73.5
5	76.5	78	85.5	79.5	115.5	69
6	81	75	87	79.5	103.5	88.5
7	88.5	79.5	82.5	72	112.5	73.5
8	79.5	72	73.5	81	111	64.5
9	94.5	79.5	91.5	88.5	114	72
10	93	75	90	94.5	112.5	78
11	91.5	75	90	91.5	114	66
12	93	81	93	93	115.5	61.5
c	n=8-12
ORF1b
	mk	WT	BA.1	XBB.1.5	EG.5.1	BA.2.86	JN.1
1	0	2.88803e+08	5.75434e+06	1.02353e+07	1.79943e+07	1.31356e+07	10246900
2	0	2.85893e+08	5.10173e+06	8.31109e+06	1.24598e+07	6.7264e+06	15406600
3	0	3.3757e+08	3.02571e+06	7.84318e+06	7.35563e+06	1.18053e+07	17402600
4	0	2.80009e+08	1.53741e+06	4.2535e+06	6.35789e+06	1.26259e+07	8953520
5	0	1.84927e+08	32272940	4.66517e+07	203296000	71435700	8.40042e+06
6	0	1.88304e+08	4.02451e+07	2.11055e+07	189807000	62782500	4.16695e+06
7	0	1.86257e+08	5.30059e+07	2.79866e+07	197419000	53382600	2.72393e+06
8	0	1.83365e+08	4.19634e+07	2.68514e+07	143853000	84063800	1.96137e+06
9					4.50289e+07	1.18001e+07
10					3.55313e+07	1.40009e+07
11					3.48402e+07	1.48084e+07
12					5.67297e+07	1.89358e+07
d	n=8-12
IFN-Beta										IFN-Lambda1										IFN-Lambda2/3
	mk	WT	BA.1	XBB.1.5	EG.5.1	BA.2.86	JN.1				mk	WT	BA.1	XBB.1.5	EG.5.1	BA.2.86	JN.1				mk	WT	BA.1	XBB.1.5	EG.5.1	BA.2.86	JN.1
1	0.83	1.24	2.12	1.18	3.08	1.09	0.605618			1	3.26	0	2.09	2.86	2.4	0.7	0.861417			1	0.58	0	0.28	0	0	0	0.62112
2	3.31	3.22	5.37	1.37	1.21	0.65	0.613284			2	0	0	1.55	0.56	0.73	3.09	0.840613			2	0.08	4.12	0.42	0.24	0	0.27	0.225494
3	3.17	9.3	1.07	2.1	1.73	1.36	1.36527			3	0	4.3	1.37	3.53	2.01	4.34	0.270211			3	0	0	0	0.5	0	0	0.578312
4	1.55	1.83	7.57	0.57	5.09	1.9	1.35292			4	0	4.61	2.31	1.84	3.33	2.84	0.773884			4	0	1.12	0.24	2.17	0.98	0.06	0.830449
5	0.92	0.85	0.94	0.87	1.35754	1.44946	1.06			5	2.15	2.39	5.39	0.25	2.43788	1.81955	1.64			5	0.96	0.54	1.12	1.06	1.26841	1.28022	0.73
6	0.93	0.52	0.42	0.53	1.06029	0.483987	0.52			6	4.06	3.44	3.53	2.3	1.1129	1.10282	1.03			6	1.07	2.34	1.61	0.78	0.644734	0.550174	1.14
7	0.7	1.01	0.86	1.39	0.982665	0.966958	1.02			7	1.64	2.54	4.05	2.85	1.19091	0.687341	1.21			7	1.48	0.92	1.11	0.77	0.594043	0.907461	0.35
8	0.74	1.11	1.14	1.03	0.806491	1.18883	0.89			8	1.02	2.08	2.84	1.16	1.65747	2.04676	1.81			8	0.31	1.19	1.15	2.12	0.720149	0.740042	1.24
9					0.67	0.92				9					1.79	1.29				9					0.31	0.45
10					0.44	1.1				10					1.04	1.71				10					1.1	0.65
11					1	1.02				11					3.37	0.69				11					1.05	1.05
12					0.28	0.86				12					1.97	3.12				12					1.26	1.29
IFN-alpha										TNF-alpha										IP-10										MDA5
	mk	WT	BA.1	XBB.1.5	EG.5.1	BA.2.86	JN.1				mk	WT	BA.1	XBB.1.5	EG.5.1	BA.2.86	JN.1				mk	WT	BA.1	XBB.1.5	EG.5.1	BA.2.86	JN.1				mk	WT	BA.1	XBB.1.5	EG.5.1	BA.2.86	JN.1
1	15.54	15.54	15.57	13.17	19.09	13.32	12.3695			1	0	21.54	0	5.25	5.91	12.69	0.89048			1	6.49	9.78	10.2	8.91	10.54	5.45	5.70146			1	178.48	175.61	147.82	171.77	158.67	176.48	176.983
2	22.25	20.15	17.74	9.46	7.39	8.29	13.6451			2	18.92	22.61	2.37	17.43	4.79	7.21	2.21066			2	9.79	13.36	7.4	8.44	7.42	7.51	4.67421			2	225.77	186.77	198.16	140.26	173.24	241.06	197.525
3	15.81	27.93	17.89	12.67	10.61	18.03	12.9746			3	2.98	21.89	8.86	5.46	4.22	9.19	1.42784			3	12.51	9.62	10.18	9.73	9.7	8.83	5.32734			3	224.86	244.56	151.25	181.35	206.27	173.98	191.12
4	7.8	10.68	15.91	11.3	8.35	16.8	12.5553			4	11.94	13.14	5.63	2.19	7.71	11.46	1.332			4	7.61	11.04	9.25	13.35	10.79	7.31	3.67539			4	184.72	137.09	150.48	207.1	199.28	160.55	186.547
5	14.48	19.41	43.94	13.77	12.5678	14.6938	11.32			5	7.29	3.93	4.87	7.34	3.11182	2.92975	3.28			5	8.08	7.37	8.46	4.92	5.04437	5.31292	7.52			5	134.77	125.7	118.44	117.56	183.705	198.226	128.67
6	17.38	15.33	18.95	13.17	12.5288	34.2946	14.9			6	6.75	5.27	3.77	2.35	4.69896	3.47556	2.26			6	6.06	7.19	9.38	4.34	4.66582	4.14995	5.3			6	138.56	108.32	148.53	122.83	196.231	226.866	106.52
7	22.8	15.45	18.33	12.94	12.9181	15.4859	13.53			7	3.99	14.37	2.58	5	3.79591	3.94452	2.77			7	5.89	5.3	6.51	4.43	4.66316	3.84524	4.79			7	134.58	107.74	134.96	110.9	168.362	212.051	103.88
8	16.82	27.11	27.54	13.04	11.553	11.5062	18.34			8	10.77	4.57	7.2	3.02	3.58732	2.8702	4.04			8	4.36	5.45	6.68	5.1	5.36688	5.52563	5.11			8	98.91	101.38	114.54	99.45	182.966	240.562	97.3
9					11.42	11.95				9					7.42	5.03				9					3.44	5.08				9					131.88	124.63
10					14.43	12.51				10					6.57	8.72				10					5.5	4.21				10					102.66	137.61
11					13.26	12.13				11					8.34	5.35				11					4.09	5.45				11					105.96	117.87
12					12.23	10.78				12					12.57	2.74				12					4.64	5.02				12					97	110.31
[truncated: 23 more columns]

## Sheet: Figure 8
a	n=6
hpi	WT						BA.1						XBB.1.5						EG.5.1						BA.2.86						JN.1
1	1.4559	1.4559	1.4559	1.4559	1.4559	1.4559	1.4559	1.4559	1.4559	1.4559	1.4559	1.4559	1.4559	1.4559	1.4559	1.4559	1.4559	1.4559	1.4559	1.4559	1.4559	1.4559	1.4559	1.4559	1.4559	1.4559	1.4559	1.4559	1.4559	1.4559	1.4559	1.4559	1.4559	1.4559	1.4559	1.4559
24	1.4559	1.4559	1.4559	1.8309	1.4559	1.4559	1.4559	1.4559	1.4559	2.2059	2.3309	2.3309	1.4559	1.4559	1.4559	1.8309	1.4559	1.4559	1.8309	1.4559	1.4559	2.0809	1.4559	1.4559	2.0809	1.8309	1.9559	2.0809	1.4559	2.2059	2.2059	1.9559	2.0809	2.0809	1.9559	2.2059
48	3.2059	3.0809	2.9559	2.4559	2.3309	2.2059	2.3309	2.4559	2.3309	3.4559	3.3309	3.0809	2.0809	1.8309	1.9559	2.4559	2.3309	2.5809	1.4559	1.9559	2.4559	1.8309	2.0809	1.9559	3.8309	3.5809	2.8309	2.9559	2.7059	2.4559	3.2059	2.2059	2.9559	2.8309	2.9559	3.4559
72	4.2059	4.2059	3.9559	3.3309	3.8309	3.4559	3.4559	3.4559	3.3309	4.2059	4.3309	3.9559	1.9559	1.9559	1.8309	1.4559	2.2059	1.4559	2.3309	3.4559	3.0809	2.2059	2.0809	1.9559	4.3309	4.3309	3.2059	3.7059	3.5809	2.8309	3.2059	3.3309	4.7059	4.2059	4.2059	4.2059
b	n=6
	WT	BA.1	XBB.1.5	EG.5.1	BA.2.86	JN.1
1	75	45	21	15	99	72
2	72	48	15	36	90	46.5
3	66	43.5	16.5	43.5	60	82.5
4	51	90	28.5	25.5	70.5	73.5
5	49.5	90	30	22.5	55.5	75
6	42	79.5	27	18	49.5	90
c	n=3-13
ORF1b
	MK	WT	BA.1	XBB.1.5	EG.5.1	BA.2.86	JN.1
1	0	2.05209e+07	4.77671e+07	3.79984e+06	7.25027e+06	2.55876e+07	2.54358e+06
2	0	1.05055e+08	1.13064e+07	5331.12	5.75529e+07	3.40248e+06	1.7442e+08
3	0	38500000	7.51074e+07	1.22397e+07	4.81694e+06	1.05699e+08	5.3157e+07
4	0	957232			5.64994e+06	7.89712e+06	6.53872e+07
5	0	1.72263e+06			2.19553e+06	9.0849e+06	31788785
6	0				5.51044e+06	1.39227e+07	3.8938e+07
7	0				1.52911e+07	2.54912e+07	5.71319e+07
8	0				1.72693e+07	4.62885e+06	5.01268e+07
9	0				3852985	4.34023e+06	35363395
10	0				16280208	19706928	53629325
11	0					4484542
d	n=3-13
IFN-beta										IFN-lambda 2/3										IFN-lambda 1
	MK	WT	BA.1	XBB.1.5	EG.5.1	BA.2.86	JN.1				MK	WT	BA.1	XBB.1.5	EG.5.1	BA.2.86	JN.1				MK	WT	BA.1	XBB.1.5	EG.5.1	BA.2.86	JN.1
1	0.09	0.35	0.42	0.56	0.26	0.3	0.3			1	0.4	1.86	4.43	1.37	1.74	0.66	0.83			1	0.3	0.85	4.2	0	1.16	11.6	0.45
2	0.22	0.29	0.85	0.16	1.39	0.17	0.76			2	2.21	3.92	1.17	2.14	0.11	0.9	0.68			2	0.08	0	2.86	0.99	2.8	12.4	1.63
3	0.19	1.46	3.41	0.54	0.08	0.73	0			3	0.3	3.93	10.26	1.7	0.02	0.88	0			3	0.03	5.25	11.39	2.45	0	34	0.65
4	0	0			0.12	0.1	0.24			4	0	0			0.341926	0.07	0			4	0.71	0			0	23	0
5	0.04	0			0	0.17	0.21			5	0	0			1.1185	0.11	0.484195			5	0	0			0	13.8704	8.67118
6	0				0	1.47	0.9			6	0				0	2.33875	0.802395			6	0				0	16.63	4.26
7	0.23				0	1.01	0.44			7	0				0	2.70749	0.31516			7	0				0	82.1685	6.86854
8	0				0.22	3.06	0.16			8	0				0.12	2.67054	0.66			8	1.61				4.94	11.52	4.01
9	0				0	2.09	0.23			9	0				0	1.04	0.43			9	0				0	9.59	2.39
10	0				0.05	3	0.25			10	0				0.04	5.09	0.22			10	0				0	12.05	2.34
11	0					1.11				11	0					1.91				11	0					44
12	0									12	1.36									12	0
13	0									13	0.74									13	0
IP-10										TNF-alpha										MDA5										ISG15
	MK	WT	BA.1	XBB.1.5	EG.5.1	BA.2.86	JN.1				MK	WT	BA.1	XBB.1.5	EG.5.1	BA.2.86	JN.1				MK	WT	BA.1	XBB.1.5	EG.5.1	BA.2.86	JN.1				MK	WT	BA.1	XBB.1.5	EG.5.1	BA.2.86	JN.1
1	4.48	9.28	50.51	32.12	0.91	7.07	0.99			1	430.9	483.19	825.12	743.45	545.88	714.42	517.85			1	442.28	489.13	647.26	494.33	399.1	534.47	393.88			1	1456.73	1457.23	2443.67	1278.17	1518.52	1913.63	1633.09
2	2.55	1.32	8.01	2.64	2.22696	2.43	2.21786			2	501.08	562.66	454.21	511.35	75.55	352.91	60.42			2	363.11	421.52	421.03	430.37	458.14	382.89	546.32			2	1465.07	1238.95	2062.03	1371.06	4077.92	1564.56	4349.56
3	3.36	19.33	86.82	26.24	2.3164	56.49	2.25315			3	44.79	66.6	735.77	690.61	59.14	45.52	90.75			3	358.24	406.51	707.52	397.04	131.12	475.85	131.38			3	1785.2	2096.38	7198.62	2615.47	2279.48	3668.79	2340.05
4	1.63993	0.111			3.40245	54.0264	12.5438			4	40	251.61			72.1186	59.85	119.41			4	174.36	1.38			112.44	161.9	163.01			4	3136.07	1046.02			2268.88	2222.79	2246.37
5	2.73417	0			0	8.09	4.68441			5	120.164	179.74			88.3651	183.576	139.097			5	211.24	1.06			96.69	150.1	274.81			5	3676.43	1346.45			836.01	2340.06	5947.86
6	3.98551				4.89	84.2409	3.27			6	106.572				84.5514	200.424	140.429			6	123.87				94.39	571.5	124.7			6	743.25				777.1	10991	868.93
7	0				0.23	6.71	6.02			7	68.9421				81.6667	129.861	83.1798			7	85.65				80.85	792.47	91.62			7	728.94				937.8	2198.9	1002.73
8	0				1	31.08	1.84			8	81.2642				81.2	105.263	123.4			8	71.9				97.28	163.8	301.02			8	986.27				677.48	15907.3	6256.79
9	0				2.95	42.55	1.01			9	100.6				83.11	167.2	111.8			9	144.93				113.46	613.41	137.97			9	709.67				744.72	12086.5	1007.84
10	0				9.26	10.12	2.77			10	75.1				99.9	117.6	174.5			10	95.72				200.73	780.11	110.57			10	889.74				1196.7	17237.4	1208.48
11	0.25					6.36				11	482.79					115.7				11	121.58					208.67				11	1028.44					2836.49
12	0									12	56.32									12	1.21									12	1091.97
13	0									13	66.9									13	0.83									13	1099.57

## Sheet: Figure 10
a	CACO-2	n=4
	EG.5.1			BA.2.86			JN.1
	Veh	Oua	CAM	Veh	Oua	CAM	Veh	Oua	CAM
	100	77.0492	81.9672	102.041	59.1837	79.5918	98.9474	67.3684	75.7895
	95.082	73.7705	81.9672	97.9592	63.2653	85.7143	101.053	46.3158	65.2632
	106.557	70.4918	90.1639	97.9592	73.4694	65.3061	107.368	48.4211	52.6316
	98.3607	73.7705	78.6885	102.041	79.5918	69.3878	92.6316	50.5263	61.0526
b	Enteroid	n3-5
	EG.5.1			BA.2.86			JN.1
	Veh	Oua	CAM	Veh	Oua	CAM	Veh	Oua	CAM
	0	0	0	100	37.5	0.04	100	6.12	0
	0	0	0	100	46.154	0.025	95.56	0	0
	0	0	0	100	29.412	52.941	104.44	0	0
	0	0	0				120	39.13	91.3
	0	0	0				80	0.04	0.04

## Sheet: supplementary Fig 1
a	n=3
	hpi	BA.2.86 Veh			BA.2.86 Cam			BA.2.86 E			EG.5.1 Veh			EG.5.1 Cam			EG.5.1 E
	24	6.95593	7.20593	6.83093	5.45593	5.58093	5.83093	6.70593	5.95593	6.58093	6.83093	6.33093	6.33093	6.08093	5.95593	6.45593	6.20593	5.95593	6.20593
	48	6.33093	6.70593	6.45593	6.70593	6.95593	7.33093	6.58093	6.83093	7.20593	6.95593	6.70593	7.58093	7.20593	7.20593	6.95593	7.45593	6.95593	7.58093
b	n=3
	BA.2.86			EG.5.1
Veh	129.8	137.3	129.8	135.8	126.8	137.3
CAM	116.3	120.8	128.3	129.8	128.3	131.3
E64d	129.8	123.8	135.8	134.3	125.3	135.8
c	n=3
	hpi	BA.2.86 Veh			BA.2.86 Cam			BA.2.86 E			EG.5.1 Veh			EG.5.1 Cam			EG.5.1 E
	24	5.45593	5.70593	5.45593	2.83093	3.33093	2.70593	5.83093	5.58093	5.45593	6.83093	6.58093	6.83093	5.58093	5.70593	5.08093	6.58093	7.20593	6.58093
	48	6.20593	6.20593	6.08093	2.20593	2.08093	2.83093	5.45593	5.95593	6.08093	6.45593	6.58093	6.58093	6.20593	6.33093	6.20593	6.70593	6.58093	6.83093
d	n=3
	BA.2.86			EG.5.1
Veh	110.3	113.3	108.8	129.8	128.3	131.3
CAM	30.83	35.33	36.83	111.8	114.8	105.8
E64d	105.8	108.8	108.8	129.8	135.8	131.3

## Sheet: supplementary Fig 2
a	n=4-6
ACE2-L						TMPRSS2
Caco-2	Enteroid	Bronchus	Lung	AO		Caco-2	Enteroid	Bronchus	Lung	AO
222.45	458.06	103.05	4.53	197.29		4866.2	5859.25	2261.98	1107.7	10408.1
200.05	579.11	279.61	10.98	170.41		4222.99	4756.65	3725.15	709.68	10619.7
219.89	583.62	150	13	234.94		5389.88	5232.12	5515.56	369.23	10061.2
313.28	784.39	110.72	24.61	230.56		4949.72	5135.8	2835.83	576.83	10326
		54.56	11.95	242.21				2199.53	2197.65	11752.5
		114.37	14.4	273.07				1673.77	1551.15	11941.5

## Sheet: supplementary Fig 3
a	n=4-5
LYZ			VIL1			GATA4
Caco-2	Enteroid		Caco-2	Enteroid		Caco-2	Enteroid
1.07	1270.46		1.01	1.48		1.04	18.87
1.03	819.99		0.98	1.51		1.01	14.42
0.96	583.55		1	1.35		0.99	22.16
0.95	643.97		1.01	1.36		0.96	21.66
	372.11			1.37			5.85
b	n=4-5
MUC2			GATA6
Caco-2	Enteroid		Caco-2	Enteroid
0	1.87		8.63	1.47
0.94	0		8.21	1.03
0.67	0		7.9	0.95
1.59	0.47		7.9	1.05
	6.13			2.38
